# Supplementary material for: Case report: Varicella associated neuropsychiatric syndrome (VANS) in two pediatric cases
Source: Brain Behav Immun Health. 2023 Feb 11;28:100602. doi: 10.1016/j.bbih.2023.100602 (PMC9969201; doi:10.1016/j.bbih.2023.100602)
Supplement: Multimedia component 1 [file mmc1.zip]

Archive with 1 entries (1 files):
- mmc1.DOCX
